# Supplementary material for: Association Between Substantia Nigra Hyperechogenicity and Central Macular Thickness in Parkinson’s Disease
Source: Biomedicines. 2026 Jul 17;14(7):1600. doi: 10.3390/biomedicines14071600 (PMC13406961; doi:10.3390/biomedicines14071600)
Supplement: Supplementary file 1 [file biomedicines-14-01600-s001.zip]

Archive with 1 entries (1 files):
- biomedicines-4353385-supplementary.pdf
